# Supplementary material for: High Prevalence of Multi-Viral Co-Infections and Low Rabies Seropositivity in Stray Cats of Shenzhen, China
Source: Animals (Basel). 2025 Oct 20;15(20):3042. doi: 10.3390/ani15203042 (PMC12561710; doi:10.3390/ani15203042)
Supplement: Supplementary file 1 [file animals-15-03042-s001.zip]

Archive with 1 entries (1 files):
- animals-3907083-supplementary.pdf
